# Supplementary material for: Research on Water and Fertilizer Use Strategies for Silage Corn Under Different Irrigation Methods to Mitigate Abiotic Stress
Source: Plants (Basel). 2026 Jan 11;15(2):228. doi: 10.3390/plants15020228 (PMC12844661; doi:10.3390/plants15020228)
Supplement: Supplementary file 1 [file plants-15-00228-s001.zip]

Archive with 1 entries (1 files):
- plants-4054951-supplementary.pdf
